# Supplementary material for: Uric Acid-to-HDL Cholesterol Ratio Is Associated with Prediabetes and an Adverse Metabolic Profile: Results from the Genetics of Atherosclerotic Disease (GEA) Study
Source: Diagnostics (Basel). 2026 Jun 30;16(13):2038. doi: 10.3390/diagnostics16132038 (PMC13360160; doi:10.3390/diagnostics16132038)
Supplement: Supplementary file 1 [file diagnostics-16-02038-s001.zip]

Archive with 1 entries (1 files):
- diagnostics-4373368-supplementary.pdf
